# Supplementary material for: Vernalization Requirement, but Not Post-Vernalization Day Length, Conditions Flowering in Carrot (Daucus carota L.)
Source: Plants (Basel). 2022 Apr 15;11(8):1075. doi: 10.3390/plants11081075 (PMC9029871; doi:10.3390/plants11081075)
Supplement: Supplementary file 1 [file plants-11-01075-s001.zip]

Archive with 3 entries (3 files):
- Figure-S1.pdf
- Figure-S2.pdf
- Supplemental-Tables-S1-and-S2.pdf
